# Supplementary material for: Characterization of Osteoarthritis in a Medial Meniscectomy-Induced Animal Model Using Contrast-Enhanced X-ray Microtomography
Source: Biomedicines. 2020 Mar 10;8(3):56. doi: 10.3390/biomedicines8030056 (PMC7148528; doi:10.3390/biomedicines8030056)
Supplement: Supplementary file 1 [file biomedicines-08-00056-s001.zip]

Archive with 1 entries (1 files):
- biomedicines-728143-supplementary.xlsx
